# Supplementary material for: Safety and PCR monitoring in 161 semi-immune Kenyan adults following controlled human malaria infection
Source: JCI Insight. 2021 Sep 8;6(17):e146443. doi: 10.1172/jci.insight.146443 (PMC8492329; doi:10.1172/jci.insight.146443)
Supplement: Supplemental data 1 [file jciinsight-6-146443-s134.xlsx]

## Sheet: Sheet1
subjectid	size_num	size_bp
16K0021	19	474.56
16K0021	29	575.16
16K0037	19	474.56
16K0037	29	575.32
16K0059	19	474.57
16K0059	29	575.29
16K0079	19	474.55
16K0079	29	575.63
16K0091	19	474.65
16K0091	29	575.34
16K0093	19	474.59
16K0093	29	575.5
16K0103	19	474.31
16K0125	19	474.54
16K0125	29	575.51
16K0135	19	474.52
16K0143	19	474.61
16K0143	29	575.4
16K0145	19	474.61
16K0145	29	575.82
16K0168	19	474.53
16K0168	29	575.3
16K0179	19	474.54
16K0179	29	575.39
16K0181	19	474.51
16K0181	29	575.21
17K0055	19	474.58
17K0055	29	575.32
17K0065	19	474.58
17K0065	29	575.83
17K0065	19	474.45
17K0065	29	575.29
17K0067	19	474.59
17K0067	29	575.79
17K0069	19	474.66
17K0069	29	575.52
17K0079	19	474.61
17K0079	29	575.96
17K0082	29	575.62
17K0083	19	474.6
17K0083	29	575.27
17K0084	19	474.53
17K0084	29	575.3
17K0084	19	474.51
17K0084	29	575.48
17K0087	19	474.59
17K0087	29	575.36
17K0104	19	474.55
17K0104	29	575.15
18A0002	19	474.62
18A0002	29	575.42
18A0005	19	474.68
18A0005	29	575.53
18A0008	19	474.72
18A0008	29	575.41
18A0010	19	474.64
18A0010	29	575.66
18A0013	19	474.63
18A0013	29	575.44
18A0014	19	474.64
18A0016	19	474.62
18A0016	29	575.36
18A0019	19	474.49
18A0019	29	575.5
18A0024	19	474.64
18A0024	29	575.45
18K0011	19	474.6
18K0011	29	575.26
18K0012	19	474.57
18K0012	29	575.37
18K0014	19	474.55
18K0014	29	575.47
18K0015	19	474.69
18K0015	29	575.34
18K0017	19	474.53
18K0017	29	575.38
18K0018	19	474.65
18K0018	29	575.49
18K0019	19	474.69
18K0019	29	575.51
18K0021	19	474.63
18K0021	29	575.51
18K0022	19	474.56
18K0022	29	575.39
18K0023	19	474.66
18K0023	29	575.65
18K0025	19	474.53
18K0025	29	575.26
18K0029	19	474.58
18K0029	29	575.27
18K0032	19	474.5
18K0032	29	575.43
18K0036	19	474.57
18K0036	29	575.27
18K0039	19	474.58
18K0039	29	575.22
18K0042	19	474.58
18K0042	29	575.33
18K0043	19	474.58
18K0043	29	575.25
18K0044	19	474.49
18K0044	29	575.37
18K0045	19	474.69
18K0045	29	575.55
18K0046	19	474.59
18K0046	29	575.54
18K0050	19	474.5
18K0050	29	575.52
18K0052	19	474.63
18K0052	29	575.54
3D7a	19	474.43
3D7a	29	575.3
3D7b	16	462.44
3D7b	29	575.29
HB3a	0.3	292.05
HB3b	0.3	292.05
16K0036	27	560.66
18K0001	14	452.73
18K0001	26	553.33
18K0004	0.5	328.01
18K0004	26	554.33
18K0004	31	592.05
18K0004	36	655.9
18K0016	30	583.81
18K0016	37	685.42
17K0021	23	518.11
18K0027	0.6	413.35
18K0034	19	474.6
18K0034	22	499.06
18K0034	29	575.23
