# Supplementary material for: Safety and PCR monitoring in 161 semi-immune Kenyan adults following controlled human malaria infection
Source: JCI Insight. 2021 Sep 8;6(17):e146443. doi: 10.1172/jci.insight.146443 (PMC8492329; doi:10.1172/jci.insight.146443)
Supplement: Supplemental data 2 [file jciinsight-6-146443-s135.xlsx]

## Sheet: drug_assay_data
subjectid	ar_strath	lf_strath	chloroquine	sulfadoxine	pyrimethamine	timepoint	lf_moru	desbutyllumefantrinedlfng	hemolysis_lf	collectiondate	dihydroartemisinindhangml	ar_moru	hemolysis_ar	cohort
16K0007	6.9	8.41	0	0	0	C-1	9.58	0	No	2016-03-01	0	0	No	2016
16K0018	5.83	1092.04	0	0	0	C-1	1020	18.2	No	2016-03-01	0	0	No	2016
16K0019	0	25.23	0	0	0	C-1	24.5	0	No	2016-03-01	0	0	No	2016
16K0021	0	7.78	0	15.52	0	C-1	8.91	0	No	2016-03-01	0	0	No	2016
16K0036	18.98	298.79	0	0	0	C-1	2190	28.8	No	2016-03-01	0	2.51	No	2016
16K0037	0	35.25	0	0	0	C-1	33.4	1.16	No	2016-03-01	0	0	No	2016
16K0049	9.03	46.48	0	2.08	0	C-1	34.3	0	No	2016-03-01	0	0	No	2016
16K0053	0	25.6	0	0	0	C-1	20.2	0	No	2016-03-01	0	0	No	2016
16K0054	5.54	0	0	0	0	C-1	0	0	No	2016-03-01	0	0	No	2016
16K0055	6.03	0	0	0	0	C-1	0	0	No	2016-03-01	0	0	No	2016
16K0059	6.81	0	0	4.13	0	C-1	0	0	No	2016-03-01	0	0	No	2016
16K0061	10.94	8.61	0	2.91	0	C-1	40.6	0	No	2016-03-01	0	0	No	2016
16K0065	0	39.25	0	0	0	C-1	53	1.05	No	2016-03-01	0	0	No	2016
16K0069	11.62	15.99	0	0	0	C-1	11.8	0	No	2016-03-01	0	0	No	2016
16K0078	12.59	155.14	0	0	0	C-1	104	2.11	No	2016-03-01	0	0	No	2016
16K0079	0	9.92	0	0	0	C-1	9.07	0	No	2016-03-01	0	0	No	2016
16K0089	8.6	0	0	0	0	C-1	0	0	No	2016-03-01	0	0	No	2016
16K0091	0	11.32	0	0	0	C-1	9.08	0	No	2016-03-01	0	0	No	2016
16K0093	0	0	0	0	0	C-1	0	0	No	2016-03-01	0	0	No	2016
16K0095	19.94	0	0	0	0	C-1	0	0	No	2016-03-01	0	0	No	2016
16K0103	0	7.6	0	51.94	0	C-1	0	0	No	2016-03-01	0	0	No	2016
16K0109	0	39.82	0	0	0	C-1	24.1	0	No	2016-03-01	0	0	No	2016
16K0110	0	0	0	0	0	C-1	0	0	No	2016-03-01	0	0	No	2016
16K0111	6.12	0	0	0	0	C-1	0	0	No	2016-03-01	0	0	No	2016
16K0113	7.73	109.41	0	0	0	C-1	447	10.6	No	2016-03-01	0	0	No	2016
16K0119	0	0	0	0	0	C-1	0	0	No	2016-03-01	0	0	No	2016
16K0120	14.09	10.48	0	0	0	C-1	60	0	No	2016-03-01	2.59	5.17	No	2016
16K0125	6.54	81.8	0	0	0	C-1	125	0.894	No	2016-03-01	0	0	No	2016
16K0128	7.34	75.11	0	0	0	C-1	111	1.06	No	2016-03-01	0	0	No	2016
16K0135	0	0	0	0	0	C-1	0	0	No	2016-03-01	0	0	No	2016
16K0143	0	11.39	0	0	0	C-1	16.1	0	No	2016-03-01	0	0	No	2016
16K0145	0	0	0	0	0	C-1	0	0	No	2016-03-01	0	0	No	2016
16K0152	10.73	0	0	0	0	C-1	0	0	No	2016-03-01	0	0	No	2016
16K0168	23.79	0	0	0	0	C-1	12.2	0	No	2016-03-01	0	0	No	2016
16K0169	5.62	4.31	0	0	0	C-1	0	0	No	2016-03-01	0	0	No	2016
16K0179	12.63	0	0	0	0	C-1	0	0	No	2016-03-01	0	0	No	2016
16K0181	8.45	0	0	0	0	C-1	0	0	No	2016-03-01	0	0	No	2016
17K0002	0	0	0	0	0	C-1	0	0	No	2017-03-01	0	0	No	2017
17K0003	0	0	0	0	0	C-1	0	0	No	2017-03-01	0	0	No	2017
17K0005	0	13.18	0	0	0	C-1	22	0	No	2017-03-01	0	0	No	2017
17K0006	0	4602.37	0	0	0	C-1	9040	18.7	No	2017-03-01	0	0	No	2017
17K0008	0	5240.98	0	0	0	C-1	5790	33.5	No	2017-03-01	0	0	No	2017
17K0009	0	0	0	0	0	C-1	0	0	No	2017-03-01	0	0	No	2017
17K0010	0	17.07	0	2.82	0	C-1	32.7	1.02	No	2017-03-01	0	0	No	2017
17K0011	0	310.98	0	0	0	C-1	465	20.4	No	2017-03-01	0	0	No	2017
17K0012	0	0	0	0	0	C-1	0	0	No	2017-03-01	0	0	No	2017
17K0013	0	0	0	0	0	C-1	0	0	No	2017-03-01	0	0	No	2017
17K0014	0	280.62	0	4.18	0	C-1	395	12.5	No	2017-03-01	0	0	No	2017
17K0015	0	0	0	0	0	C-1	0	0	No	2017-03-01	0	0	No	2017
17K0016	0	975.45	0	0	0	C-1	1260	23.9	No	2017-03-01	0	0	No	2017
17K0017	0	5747.75	0	0	0	C-1	7190	53.8	No	2017-03-01	2.92	0	No	2017
17K0019	0	1392.25	0	0	0	C-1	2000	30.2	No	2017-03-01	0	0	No	2017
17K0020	5.72	3472.4	0	0	0	C-1	6080	24.9	No	2017-03-01	0	1.14	No	2017
17K0021	0	0	0	0	0	C-1	0	0	No	2017-03-01	0	0	No	2017
17K0022	0	3012.96	0	0	0	C-1	4490	36.9	No	2017-03-01	0	0	No	2017
17K0023	20.89	0	0	0	0	C-1	0	0	No	2017-03-01	0	0	No	2017
17K0024	0	3777.28	0	2.35	0	C-1	4290	54.2	No	2017-03-01	0	1.54	No	2017
17K0026	0	0	0	0	0	C-1	0	0	No	2017-03-01	0	0	No	2017
17K0027	0	198.86	0	0	0	C-1	186	4.01	No	2017-03-01	0	0	No	2017
17K0028	7.13	0	0	0	0	C-1	12.9	0	No	2017-03-01	0	0	No	2017
17K0030	21.58	15344.4	0	0	0	C-1	20600	57.4	No	2017-03-01	21.4	9.2	No	2017
17K0032	0	0	0	0	0	C-1	0	0	No	2017-03-01	0	0	No	2017
17K0033	0	0	0	0	0	C-1	0	0	No	2017-03-01	0	0	No	2017
17K0034	0	0	0	2.46	0	C-1	0	0	No	2017-03-01	0	0	No	2017
17K0036	0	0	0	0	0	C-1	0	0	No	2017-03-01	0	0	No	2017
17K0040	0	0	0	0	0	C-1	0	0	No	2017-03-01	0	0	No	2017
17K0041	0	0	0	0	0	C-1	0	0	No	2017-03-01	0	0	No	2017
17K0043	0	7.58	0	0	0	C-1	8.02	0	No	2017-03-01	0	0	No	2017
17K0045	0	8.27	0	0	0	C-1	9.82	0	No	2017-03-01	0	0	No	2017
17K0047	0	0	0	0	0	C-1	0	0	No	2017-03-01	0	0	No	2017
17K0048	0	19.14	0	0	0	C-1	30.1	0	No	2017-03-01	0	0	No	2017
17K0049	0	9.38	0	0	0	C-1	12.1	0	No	2017-03-01	0	0	No	2017
17K0050	0	0	0	0	0	C-1	9.37	0	No	2017-03-01	0	0	No	2017
17K0054	0	0	0	0	0	C-1	0	0	No	2017-03-01	0	0	No	2017
17K0055	0	7	0	0	0	C-1	0	0	No	2017-03-01	0	0	No	2017
17K0056	0	21.76	0	0	0	C-1	32.2	0	No	2017-03-01	0	0	No	2017
17K0057	0	31.9	0	0	0	C-1	60.8	1.21	No	2017-03-01	0	0	No	2017
17K0058	0	10.08	0	0	0	C-1	11.5	0	No	2017-03-01	0	0	No	2017
17K0065	0	0	0	18.46	0	C-1	0	0	No	2017-03-01	0	0	No	2017
17K0067	0	0	0	0	0	C-1	0	0	No	2017-03-01	0	0	No	2017
17K0069	0	0	0	0	0	C-1	0	0	No	2017-03-01	0	0	No	2017
17K0071	0	0	0	0	0	C-1	0	0	No	2017-03-01	0	0	No	2017
17K0073	0	0	0	0	0	C-1	0	0	No	2017-03-01	0	0	No	2017
17K0074	0	0	0	2.8	0	C-1	0	0	No	2017-03-01	0	0	No	2017
17K0079	0	7.65	0	3835.01	0	C-1	7.96	0	No	2017-03-01	0	0	No	2017
17K0080	0	11.91	0	0	0	C-1	12	0	No	2017-03-01	0	0	No	2017
17K0081	0	262.1	0	0	0	C-1	535	6.24	No	2017-03-01	0	0	No	2017
17K0082	0	0	0	0	0	C-1	0	0	No	2017-03-01	0	0	No	2017
17K0083	0	22.9	0	0	0	C-1	27.9	0	No	2017-03-01	0	0	No	2017
17K0084	0	0	0	0	0	C-1	0	0	No	2017-03-01	0	0	No	2017
17K0087	0	0	0	0	0	C-1	0	0	No	2017-03-01	0	0	No	2017
17K0088	0	0	0	0	0	C-1	0	0	No	2017-03-01	0	0	No	2017
17K0089	0	0	0	11.64	0	C-1	0	0	No	2017-03-01	0	0	No	2017
17K0093	0	15.61	0	0	0	C-1	16.4	0	No	2017-03-01	0	0	No	2017
17K0096	0	36.77	0	0	0	C-1	62.2	1.04	No	2017-03-01	0	0	No	2017
17K0100	0	16.05	0	1005.97	0	C-1	18.6	0	No	2017-03-01	0	0	No	2017
17K0104	0	14.93	0	0	0	C-1	59.8	3.2	No	2017-03-01	0	0	No	2017
17K0106	0	18.4	0	0	0	C-1	20.9	0	No	2017-03-01	0	0	No	2017
17K0110	0	58.33	0	0	0	C-1	58.1	1.69	No	2017-03-01	0	0	No	2017
17K0113	0	17.87	0	0	0	C-1	15.9	0	No	2017-03-01	0	0	No	2017
17K0114	0	18.99	0	0	0	C-1	22.9	0	No	2017-03-01	0	0	No	2017
18A0001	0	50.24	0	0	0	C-1	73.5	3.41	No	2018-03-01	0	0	No	2018
18A0002	0	47.9	0	0	0	C-1	84.1	3.88	No	2018-03-01	0	0	No	2018
18A0003	0	91.25	0	0	0	C-1	17.9	0	No	2018-03-01	0	0	No	2018
18A0005	0	69.73	0	0	0	C-1	91.5	1.94	No	2018-03-01	0	0	No	2018
18A0008	0	6.36	0	0	0	C-1	0	0	No	2018-03-01	0	0	No	2018
18A0010	0	8.92	0	0	0	C-1	0	0	No	2018-03-01	0	0	No	2018
18A0012	0	0	0	0	0	C-1	0	0	No	2018-03-01	0	0	No	2018
18A0013	0	0	0	0	0	C-1	0	0	No	2018-03-01	0	0	No	2018
18A0014	0	41.21	0	0	0	C-1	60.7	1.1	No	2018-03-01	0	0	No	2018
18A0016	0	43.16	0	0	0	C-1	50.3	0	No	2018-03-01	0	0	No	2018
18A0017	0	115.94	0	0	0	C-1	215	14.6	No	2018-03-01	0	0	No	2018
18A0018	0	6.99	0	0	0	C-1	0	0	No	2018-03-01	0	0	No	2018
18A0019	0	6.12	0	0	0	C-1	0	0	No	2018-03-01	0	0	No	2018
18A0023	0	0	0	0	0	C-1	0	0	No	2018-03-01	0	0	No	2018
18A0024	0	43.55	0	0	0	C-1	79.9	0.939	No	2018-03-01	0	0	No	2018
18K0001	0	13.44	0	3.73	0	C-1	11.6	0	No	2018-03-01	0	0	No	2018
18K0003	0	6.71	0	0	0	C-1	0	0	No	2018-03-01	0	0	No	2018
18K0004	0	55.99	0	0	0	C-1	50.6	2.22	No	2018-03-01	0	0	No	2018
18K0005	0	0	0	2.78	0	C-1	0	0	No	2018-03-01	0	0	No	2018
18K0006	0	0	0	0	0	C-1	0	0	No	2018-03-01	0	0	No	2018
18K0007	0	0	0	0	0	C-1	0	0	No	2018-03-01	0	0	No	2018
18K0008	0	0	0	0	0	C-1	0	0	No	2018-03-01	0	0	No	2018
18K0009	0	131.09	0	0	0	C-1	200	2.3	No	2018-03-01	0	0	No	2018
18K0010	0	0	0	0	0	C-1	0	0	No	2018-03-01	0	0	No	2018
18K0011	0	0	0	0	0	C-1	0	0	No	2018-03-01	0	0	H1	2018
18K0012	0	0	0	0	0	C-1	0	0	No	2018-03-01	0	0	No	2018
18K0014	0	0	0	0	0	C-1	0	0	No	2018-03-01	0	0	No	2018
18K0015	0	6.91	5.03	0	0	C-1	0	0	No	2018-03-01	0	0	No	2018
18K0016	0	0	3.6	0	0	C-1	0	0	No	2018-03-01	0	0	No	2018
18K0017	0	0	0	0	0	C-1	0	0	No	2018-03-01	0	0	No	2018
18K0018	0	0	0	0	0	C-1	0	0	No	2018-03-01	0	0	No	2018
18K0019	0	0	0	0	0	C-1	0	0	No	2018-03-01	0	0	No	2018
18K0020	0	18.77	0	52829.7	279	C-1	16.4	0	No	2018-03-01	0	0	No	2018
18K0021	0	0	0	0	0	C-1	0	0	No	2018-03-01	0	0	No	2018
18K0022	0	0	0	0	0	C-1	0	0	No	2018-03-01	0	0	No	2018
18K0023	0	0	0	0	0	C-1	0	0	No	2018-03-01	0	0	No	2018
18K0024	0	0	0	0	0	C-1	72.4	1.07	No	2018-03-01	0	0	No	2018
18K0025	0	107.23	0	0	0	C-1	153	4.93	No	2018-03-01	0	0	No	2018
18K0026	0	8.24	0	0	0	C-1	0	0	No	2018-03-01	0	0	No	2018
18K0027	0	12.52	0	0	0	C-1	8.67	0	No	2018-03-01	0	0	No	2018
18K0028	0	501.5	0	0	0	C-1	697	4.45	No	2018-03-01	0	0	No	2018
18K0029	0	29.42	0	0	0	C-1	23	0	No	2018-03-01	0	0	No	2018
18K0031	0	7.35	0	0	0	C-1	7.77	0	No	2018-03-01	0	0	No	2018
18K0032	0	8.19	0	0	0	C-1	0	0	No	2018-03-01	0	0	No	2018
18K0033	0	160.38	0	0	0	C-1	222	3.27	No	2018-03-01	0	1.21	No	2018
18K0034	0	29.72	0	0	0	C-1	24.1	0	No	2018-03-01	0	0	No	2018
18K0035	0	10.2	0	0	0	C-1	10.3	0	No	2018-03-01	0	0	No	2018
18K0036	0	0	0	3.32	0	C-1	0	0	No	2018-03-01	0	0	No	2018
18K0037	0	907.55	0	0	0	C-1	1140	34.3	No	2018-03-01	0	0	No	2018
18K0038	0	72.77	0	0	0	C-1	99	2.15	No	2018-03-01	0	0	No	2018
18K0039	0	36.08	0	0	0	C-1	40.8	1.24	No	2018-03-01	0	0	No	2018
18K0040	0	24.42	0	0	0	C-1	28.3	0.995	No	2018-03-01	0	0	No	2018
18K0042	0	0	0	0	0	C-1	0	0	No	2018-03-01	0	0	No	2018
18K0043	0	14.71	0	0	0	C-1	18.6	0	No	2018-03-01	0	0	No	2018
18K0044	0	10.46	0	4	0	C-1	9.66	0	No	2018-03-01	0	0	No	2018
18K0045	0	28.96	0	4.26	0	C-1	34.6	0	No	2018-03-01	0	0	No	2018
18K0046	0	0	0	0	0	C-1	0	0	No	2018-03-01	0	0	No	2018
18K0047	0	8.23	0	0	0	C-1	0	0	No	2018-03-01	0	0	No	2018
18K0050	0	23.19	0	0	0	C-1	29.8	0	No	2018-03-01	0	0	No	2018
18K0052	0	8.28	0	0	0	C-1	0	0	No	2018-03-01	0	0	No	2018
